# Supplementary material for: Passive Magnetic-Flux-Concentrator Based Electromagnetic Targeting System for Endobronchoscopy
Source: Sensors (Basel). 2019 Nov 21;19(23):5105. doi: 10.3390/s19235105 (PMC6928937; doi:10.3390/s19235105)
Supplement: Supplementary file 1 [file sensors-19-05105-s001.zip]

Archive with 3 entries (2 files):
- sensors-560828-supplementary/
- sensors-560828-supplementary/sensors-560828-supplementary-proof done.pdf
- sensors-560828-supplementary/sensors-560828-supplementary.mp4
